# Supplementary material for: A novel role of DNA polymerase λ in translesion synthesis in conjunction with DNA polymerase ζ
Source: Life Sci Alliance. 2021 Jan 29;4(4):e202000900. doi: 10.26508/lsa.202000900 (PMC7898466; doi:10.26508/lsa.202000900)
Supplement: Supplementary file 1 [file LSA-2020-00900_TableS1.xlsx]

## Sheet: Table S1
Table S1	Statistical analyses of TLS data in Table 1
DNA lesion	siRNA	Comparison of TLS data in siRNA of	Chi-square test	Fisher's exact test
cis-syn	Polη	Polh vs NC	**** (p<0.0001)	**** (p<0.0001)
TT dimer	Polθ	Polq vs NC	**** (p<0.0001)	**** (p<0.0001)
	Polk	Polk vs NC	* (p 0.0415)	* (p 0.0447)
leading	Rev3	Rev3 vs NC	* (p 0.0335)	* (p 0.0344)
strand	Rev7	Rev7 vs NC	* (p 0.0169)	* (p 0.0188)
	Poll	Poll vs NC	* (p 0.0152)	* (p 0.0157)
	Rev1	Rev1 vs NC	**** (p<0.0001)	**** (p<0.0001)
	Polk + Poll	Poll vs Polk + Poll	** (p 0.0063)	** (p 0.0068)
	Rev3 + Poll	Poll vs Rev3 + Poll	ns	ns
	Polθ + Poll	Poll vs Polq + Poll	* (p 0.0234)	* (p 0.0271)
	Polη + Poll	Poll vs Polh + Poll	**** (p<0.0001)	**** (p<0.0001)
	Rev1 + Poll	Poll vs Rev1 + Poll	**** (p<0.0001)	**** (p<0.0001)
cis-syn	Polη	Polh vs NC	**** (p<0.0001)	**** (p<0.0001)
TT dimer	Polθ	Polq vs NC	**** (p<0.0001)	**** (p<0.0001)
	Polk	Polk vs NC	** (p 0.0055)	** (p 0.0055)
lagging	Rev3	Rev3 vs NC	** (p 0.0011)	** (p 0.0011)
strand	Rev7	Rev7 vs NC	** (p 0.0027)	** (p 0.0028)
	Poll	Poll vs NC	* (p 0.0163)	* (p 0.0189)
	Rev1	Rev1 vs NC	**** (p<0.0001)	**** (p<0.0001)
	Polk + Poll	Poll vs Polk + Poll	* (p 0.0257)	* (p 0.0319)
	Rev3 + Poll	Poll vs Rev3 + Poll	ns	ns
	Polθ + Poll	Poll vs Polq + Poll	* (p 0.0461)	ns (p 0.0533)
	Polη + Poll	Poll vs Polh + Poll	**** (p<0.0001)	**** (p<0.0001)
	Rev1 + Poll	Poll vs Rev1 + Poll	**** (p<0.0001)	**** (p<0.0001)
(6-4) TT	Poll	Poll vs NC	**** (p<0.0001)	**** (p<0.0001)
PP	Rev3	Rev3 vs NC	**** (p<0.0001)	**** (p<0.0001)
	Rev7	Rev7 vs NC	**** (p<0.0001)	**** (p<0.0001)
leading	Rev3 + Poll	Poll vs Rev3 + Poll	ns	ns
strand	Rev1	Rev1 vs NC	**** (p<0.0001)	**** (p<0.0001)
	Polθ	Polq vs NC	**** (p<0.0001)	**** (p<0.0001)
	Rev1 + Poll	Poll vs Rev1 + Poll	**** (p<0.0001)	**** (p<0.0001)
	Polθ + Poll	Poll vs Polq + Poll	**** (p<0.0001)	**** (p<0.0001)
(6-4) TT	Poll	Poll vs NC	**** (p<0.0001)	**** (p<0.0001)
PP	Rev3	Rev3 vs NC	**** (p<0.0001)	**** (p<0.0001)
	Rev7	Rev7 vs NC	**** (p<0.0001)	**** (p<0.0001)
lagging	Rev3 + Poll	Poll vs Rev3 + Poll	ns	ns
strand	Rev1	Rev1 vs NC	** (p 0.0011)	** (p 0.0013)
	Polθ	Polq vs NC	**** (p<0.0001)	**** (p<0.0001)
	Rev1 + Poll	Poll vs Rev1 + Poll	**** (p<0.0001)	**** (p<0.0001)
	Polθ + Poll	Poll vs Polq + Poll	**** (p<0.0001)	**** (p<0.0001)
