# Supplementary material for: A novel role of DNA polymerase λ in translesion synthesis in conjunction with DNA polymerase ζ
Source: Life Sci Alliance. 2021 Jan 29;4(4):e202000900. doi: 10.26508/lsa.202000900 (PMC7898466; doi:10.26508/lsa.202000900)
Supplement: Supplementary file 4 [file LSA-2020-00900_TableS4.xlsx]

## Sheet: Table S4
Table S4	Statistical analyses of TLS data in Table 6
DNA lesion	Vector expressing	Comparison of TLS data in	Chi-square test	Fisher's exact test
	WT(1-575) Poll	WT Poll vs no Poll	**** (p<0.0001)	**** (p<0.0001)
(6-4) TT PP	D427A, D4279A Poll	D427A, D4279A Poll vs no Poll	ns	ns
	(245-575) Poll	(245-575) Poll vs no Poll	*** (p 0.0004)	*** (p 0.0005)
