# Supplementary material for: A novel role of DNA polymerase λ in translesion synthesis in conjunction with DNA polymerase ζ
Source: Life Sci Alliance. 2021 Jan 29;4(4):e202000900. doi: 10.26508/lsa.202000900 (PMC7898466; doi:10.26508/lsa.202000900)
Supplement: Supplementary file 5 [file LSA-2020-00900_TableS5.xlsx]

## Sheet: Table S5
Table S5	Statistical analyses of TLS data in Table 7 for Poll-/- or Polq-/- MEFs
DNA lesion	MEFs	siRNA	Comparison of TLS data in	Chi-square test	Fisher's exact test
Tg	Poll-/-	Polk	Polk vs NC	ns	ns
		Rev3	Rev3 vs NC	ns	ns
		Polθ	Polθ vs NC	**** (p<0.0001)	**** (p<0.0001)
	Polq-/-	Poll	Poll vs NC	**** (p<0.0001)	**** (p<0.0001)
edA	Poll-/-	Poli	Poli vs NC	ns	ns
		Rev3	Rev3 vs NC	ns	ns
		Polθ	Polθ vs NC	*** (p 0.0007)	*** (p 0.0008)
	Polq-/-	Poll	Poll vs NC	*** (p 0.0002)	*** (p 0.0002)
		Rev3	Rev3 vs NC	** (p 0.0022)	** (p 0.0024)
