# Supplementary material for: A novel role of DNA polymerase λ in translesion synthesis in conjunction with DNA polymerase ζ
Source: Life Sci Alliance. 2021 Jan 29;4(4):e202000900. doi: 10.26508/lsa.202000900 (PMC7898466; doi:10.26508/lsa.202000900)
Supplement: Supplementary file 6 [file LSA-2020-00900_TableS6.xlsx]

## Sheet: Table S6
Table S6	Statistical analyses of TLS data in Table 8
DNA lesion	Vector expressing	Comparison of TLS data in	Chi-square test	Fisher's exact test
	WT (1-3130) Rev3	WT Rev3 vs no Rev3	*** (p 0.0005)	*** (p 0.0005)
(6-4) TT PP
	D2781A,D2783A Rev3	D2781A,D2783A Rev3 vs no Rev3	ns	ns
